# Supplementary material for: Glioblastoma cells that evade chemoradiotherapy-induced cell death exhibit a bifurcated glycolytic program
Source: Cell Death Dis. 2026 Mar 25;17(1):348. doi: 10.1038/s41419-026-08646-9 (PMC13039382; doi:10.1038/s41419-026-08646-9)
Supplement: Supplementary file 2 — Supplementary Tables [file 41419_2026_8646_MOESM2_ESM.xlsx]

## Sheet: Supplementary Table 1
Supplementary Table 1 - 13C6-U-Glucose heavy-labeled isotope tracing in time-course TMZRT GBM samples
Glucose	%13C0 (M+0)	%13C1 (M+1)	%13C2 (M+2)	%13C3 (M+3)	%13C4 (M+4)	%13C5 (M+5)	%13C6 (M+6)
BT935_TMZRT_D0-1	0.0404949	0.0126715	0.0202853	0.0320903	0.0137082	0.0632695	0.81748
BT935_TMZRT_D0-2	0.0287905	0.0107528	0.0184501	0.0316324	0.0134026	0.0651084	0.831863
BT935_TMZRT_D0-3	0.0319523	0.0113704	0.0203338	0.0362249	0.0146564	0.0654864	0.819976
BT935_TMZRT_D1-1	0.0408923	0.0150889	0.0252921	0.0321611	0.0165508	0.0643448	0.80567
BT935_TMZRT_D1-2	0.0257978	0.00942931	0.017967	0.0331113	0.0140383	0.0732014	0.826455
BT935_TMZRT_D1-3	0.0230068	0.00811347	0.0169485	0.0309345	0.0127105	0.0707846	0.837502
BT935_TMZRT_D3-1	0.0305823	0.0110901	0.0190504	0.0350921	0.0137067	0.0616634	0.828815
BT935_TMZRT_D3-2	0.0240048	0.00824891	0.0179218	0.0328191	0.0141855	0.070167	0.832653
BT935_TMZRT_D3-3	0.0261237	0.00964657	0.0167396	0.0316976	0.0125479	0.0684768	0.834768
BT935_TMZRT_D5-1	0.0173997	0.00669218	0.0142942	0.0256588	0.0117089	0.0836319	0.840614
BT935_TMZRT_D5-2	0.0170133	0.00661461	0.0161107	0.0276117	0.0122699	0.0775688	0.842811
BT935_TMZRT_D5-3	0.0182953	0.00748857	0.0170547	0.029209	0.0125892	0.074415	0.840948
BT935_TMZRT_D7-1	0.0142146	0.00608236	0.0141878	0.0261745	0.0122341	0.0808075	0.846299
BT935_TMZRT_D7-2	0.0136567	0.00570681	0.0131646	0.0251613	0.0113406	0.0853082	0.845662
BT935_TMZRT_D7-3	0.0159236	0.00759009	0.0168027	0.0306748	0.0125925	0.0729473	0.843469
Glucose 6-Phosphate	%13C0 (M+0)	%13C1 (M+1)	%13C2 (M+2)	%13C3 (M+3)	%13C4 (M+4)	%13C5 (M+5)	%13C6 (M+6)
BT935_TMZRT_D0-1	0.0377277	0	0	0.0185579	0	0	0.943714
BT935_TMZRT_D0-2	0.0398627	0	0	0.0227983	0	0	0.937339
BT935_TMZRT_D0-3	0.0409478	0	0	0.0257484	0	0	0.933304
BT935_TMZRT_D1-1	0.0380843	0	0	0.0154305	0	0	0.946485
BT935_TMZRT_D1-2	0.0318334	0	0	0.0187376	0	0	0.949429
BT935_TMZRT_D1-3	0.0332848	0	0	0.0171969	0	0	0.949518
BT935_TMZRT_D3-1	0.0387064	0	0	0.0213787	0	0	0.939915
BT935_TMZRT_D3-2	0.0312436	0	0	0.0154455	0	0	0.953311
BT935_TMZRT_D3-3	0.0321448	0	0	0.0104796	0	0	0.957376
BT935_TMZRT_D5-1	0.0182278	0	0	0.0177974	0	0	0.963975
BT935_TMZRT_D5-2	0.0235823	0	0	0.0271549	0	0	0.949263
BT935_TMZRT_D5-3	0.0217606	0	0	0.0195279	0	0	0.958711
BT935_TMZRT_D7-1	0.0217522	0	0	0.0278725	0	0	0.950375
BT935_TMZRT_D7-2	0.0248769	0	0	0.0280061	0	0	0.947117
BT935_TMZRT_D7-3	0.0283406	0	0	0.0342735	0	0	0.937386
Glyceraldehyde 3-phosphate	%13C0 (M+0)	%13C1 (M+1)	%13C2 (M+2)	%13C3 (M+3)	%13C4 (M+4)	%13C5 (M+5)	%13C6 (M+6)
BT935_0d-TMZRT_1	0.0647848	0	0	0.935215	0	0	0
BT935_0d-TMZRT_2	0.102929	0	0	0.897071	0	0	0
BT935_0d-TMZRT_3	0.137282	0	0	0.862718	0	0	0
BT935_1d-TMZRT_1	0.13257	0	0	0.86743	0	0	0
BT935_1d-TMZRT_2	0.113655	0	0	0.886345	0	0	0
BT935_1d-TMZRT_3	0.144121	0	0	0.855879	0	0	0
BT935_3d-TMZRT_1	0.0292901	0	0	0.97071	0	0	0
BT935_3d-TMZRT_2	0.0331461	0	0	0.966854	0	0	0
BT935_3d-TMZRT_3	0.0484351	0	0	0.951565	0	0	0
BT935_5d-TMZRT_1	0.115032	0	0	0.884968	0	0	0
BT935_5d-TMZRT_2	0.123664	0	0	0.876336	0	0	0
BT935_5d-TMZRT_3	0.0628129	0	0	0.937187	0	0	0
BT935_7d-TMZRT_1	0.109655	0	0	0.890345	0	0	0
BT935_7d-TMZRT_2	0.129494	0	0	0.870506	0	0	0
BT935_7d-TMZRT_3	0.11395	0	0	0.88605	0	0	0
3-Phosphoglycerate	%13C0 (M+0)	%13C1 (M+1)	%13C2 (M+2)	%13C3 (M+3)	%13C4 (M+4)	%13C5 (M+5)	%13C6 (M+6)
BT935_0d-TMZRT_1	0.0586911	0	0	0.941309	0	0	0
BT935_0d-TMZRT_2	0.0730607	0	0	0.926939	0	0	0
BT935_0d-TMZRT_3	0.0705612	0	0	0.929439	0	0	0
BT935_1d-TMZRT_1	0.0630499	0	0	0.93695	0	0	0
BT935_1d-TMZRT_2	0.0767457	0	0	0.923254	0	0	0
BT935_1d-TMZRT_3	0.0685351	0	0	0.931465	0	0	0
BT935_3d-TMZRT_1	0.0808988	0	0	0.919101	0	0	0
BT935_3d-TMZRT_2	0.070493	0	0	0.929507	0	0	0
BT935_3d-TMZRT_3	0.076031	0	0	0.923969	0	0	0
BT935_5d-TMZRT_1	0.059227	0	0	0.940773	0	0	0
BT935_5d-TMZRT_2	0.0711676	0	0	0.928832	0	0	0
BT935_5d-TMZRT_3	0.060283	0	0	0.939717	0	0	0
BT935_7d-TMZRT_1	0.0899682	0	0	0.910032	0	0	0
BT935_7d-TMZRT_2	0.0888311	0	0	0.911169	0	0	0
BT935_7d-TMZRT_3	0.0967256	0	0	0.903274	0	0	0
PEP	%13C0 (M+0)	%13C1 (M+1)	%13C2 (M+2)	%13C3 (M+3)	%13C4 (M+4)	%13C5 (M+5)	%13C6 (M+6)
BT935_0d-TMZRT_1	0.0927011	0	0.0587277	0.848571	0	0	0
BT935_0d-TMZRT_2	0.115757	0	0.0346824	0.84956	0	0	0
BT935_0d-TMZRT_3	0.135993	0	0.0509424	0.813065	0	0	0
BT935_1d-TMZRT_1	0.0983982	0	0.0310927	0.870509	0	0	0
BT935_1d-TMZRT_2	0.0969863	0	0.0507098	0.852304	0	0	0
BT935_1d-TMZRT_3	0.0981299	0	0.051411	0.850459	0	0	0
BT935_3d-TMZRT_1	0.132945	0	0.0188909	0.848164	0	0	0
BT935_3d-TMZRT_2	0.110354	0	0.0214899	0.868156	0	0	0
BT935_3d-TMZRT_3	0.109292	0	0.03346	0.857248	0	0	0
BT935_5d-TMZRT_1	0.11883	0	0.0551947	0.825976	0	0	0
BT935_5d-TMZRT_2	0.0960555	0	0.0332974	0.870647	0	0	0
BT935_5d-TMZRT_3	0.0857575	0	0.0391721	0.87507	0	0	0
BT935_7d-TMZRT_1	0.100996	0	0.0616767	0.837328	0	0	0
BT935_7d-TMZRT_2	0.191211	0	0.0613804	0.747409	0	0	0
BT935_7d-TMZRT_3	0.172293	0	0.0300981	0.797609	0	0	0
Lactate	%13C0 (M+0)	%13C1 (M+1)	%13C2 (M+2)	%13C3 (M+3)	%13C4 (M+4)	%13C5 (M+5)	%13C6 (M+6)
BT935_0d-TMZRT_1	0.115838	0.0120976	0.0435047	0.828559	0	0	0
BT935_0d-TMZRT_2	0.117474	0.0122238	0.0436234	0.826679	0	0	0
BT935_0d-TMZRT_3	0.115026	0.0120894	0.0437151	0.829169	0	0	0
BT935_1d-TMZRT_1	0.107927	0.0118012	0.0434076	0.836865	0	0	0
BT935_1d-TMZRT_2	0.106309	0.0119425	0.0436872	0.838062	0	0	0
BT935_1d-TMZRT_3	0.129329	0.0123542	0.0438994	0.814417	0	0	0
BT935_3d-TMZRT_1	0.116779	0.0134557	0.045507	0.824259	0	0	0
BT935_3d-TMZRT_2	0.106784	0.0129868	0.0452027	0.835026	0	0	0
BT935_3d-TMZRT_3	0.110643	0.0130298	0.0448454	0.831481	0	0	0
BT935_5d-TMZRT_1	0.0973125	0.0119978	0.0448933	0.845796	0	0	0
BT935_5d-TMZRT_2	0.104547	0.0128424	0.0455144	0.837096	0	0	0
BT935_5d-TMZRT_3	0.110035	0.0129076	0.0452858	0.831772	0	0	0
BT935_7d-TMZRT_1	0.133681	0.013486	0.0435895	0.809243	0	0	0
BT935_7d-TMZRT_2	0.156094	0.0146189	0.0432674	0.78602	0	0	0
BT935_7d-TMZRT_3	0.132662	0.0150966	0.0459226	0.806319	0	0	0
6-phosphogluconate	%13C0 (M+0)	%13C1 (M+1)	%13C2 (M+2)	%13C3 (M+3)	%13C4 (M+4)	%13C5 (M+5)	%13C6 (M+6)
BT935_0d-TMZRT_1	0.614454	0	0	0.0153052	0	0	0.370241
BT935_0d-TMZRT_2	0.591979	0	0	0.018964	0	0	0.389057
BT935_0d-TMZRT_3	0.59561	0	0	0.0193531	0	0	0.385037
BT935_1d-TMZRT_1	0.595406	0	0	0.0182519	0	0	0.386342
BT935_1d-TMZRT_2	0.577029	0	0	0.0189656	0	0	0.404006
BT935_1d-TMZRT_3	0.580886	0	0	0.021986	0	0	0.397128
BT935_3d-TMZRT_1	0.528501	0	0	0.0291804	0	0	0.442319
BT935_3d-TMZRT_2	0.538816	0	0	0.0258601	0	0	0.435324
BT935_3d-TMZRT_3	0.518706	0	0	0.0199029	0	0	0.461391
BT935_5d-TMZRT_1	0.487809	0	0	0.0239659	0	0	0.488225
BT935_5d-TMZRT_2	0.491887	0	0	0.0232827	0	0	0.48483
BT935_5d-TMZRT_3	0.467912	0	0	0.0238323	0	0	0.508256
BT935_7d-TMZRT_1	0.413642	0	0	0.0251975	0	0	0.56116
BT935_7d-TMZRT_2	0.381105	0	0	0.0282776	0	0	0.590617
BT935_7d-TMZRT_3	0.35669	0	0	0.0165897	0	0	0.626721
Sedoheptulose-7P	%13C0 (M+0)	%13C1 (M+1)	%13C2 (M+2)	%13C3 (M+3)	%13C4 (M+4)	%13C5 (M+5)	%13C6 (M+6)	%13C7 (M+7)
BT935_0d-TMZRT_1	0.148176	0	0	0.0318109	0.0409973	0	0	0.779016
BT935_0d-TMZRT_2	0.157743	0	0	0.0329329	0.039597	0	0	0.769727
BT935_0d-TMZRT_3	0.149482	0	0	0.0307978	0.0383127	0	0	0.781408
BT935_1d-TMZRT_1	0.154084	0	0	0.0383505	0.041566	0	0	0.766
BT935_1d-TMZRT_2	0.125585	0	0	0.0320233	0.046029	0	0	0.796363
BT935_1d-TMZRT_3	0.128973	0	0	0.0302684	0.0408487	0	0	0.79991
BT935_3d-TMZRT_1	0.148565	0	0	0.0297931	0.0441203	0	0	0.777521
BT935_3d-TMZRT_2	0.141074	0	0	0.0371636	0.0420034	0	0	0.779759
BT935_3d-TMZRT_3	0.128712	0	0	0.0302367	0.0407627	0	0	0.800288
BT935_5d-TMZRT_1	0.0980543	0	0	0.0418937	0.0572282	0	0	0.802824
BT935_5d-TMZRT_2	0.0961197	0	0	0.0400615	0.0453452	0	0	0.818474
BT935_5d-TMZRT_3	0.0999485	0	0	0.0422303	0.0571134	0	0	0.800708
BT935_7d-TMZRT_1	0.0713331	0	0	0.0397851	0.0646728	0	0	0.824209
BT935_7d-TMZRT_2	0.0976735	0	0	0.0464066	0.0625592	0	0	0.793361
BT935_7d-TMZRT_3	0.0822278	0	0	0.0383451	0.0666168	0	0	0.81281

## Sheet: Supplementary Table 2
Supplementary Table 2. Key resources used in this study
REAGENT or RESOURCE	Vendor or Source	Catalog Number
Western blot antibodies
GLUT1	Cell Signaling Technology	Cat #: 12939S
HK1	Cell Signaling Technology	Cat #: 2024S
ALODA	Cell Signaling Technology	Cat #:8060S
GAPDH	Cell Signaling Technology	Cat #:5174S
ENO1	Cell Signaling Technology	Cat #:3810S
LDHA	Cell Signaling Technology	Cat #:2012S
ACO2	Cell Signaling Technology	Cat #:6571S
SDHA	Cell Signaling Technology	Cat #:11998S
FH	Cell Signaling Technology	Cat #:4567S
MDH2	Cell Signaling Technology	Cat #:11908S
HRP Conjugated Secondary Anti-Rabbit	Jackson ImmunoResearch Laboratories Inc.	Cat #: 111-035-144
HRP Conjugated Secondary Anti-Mouse	Jackson ImmunoResearch Laboratories Inc.	Cat #: 115-035-003
Immunohistochemistry antibodies
GLUT1	Cell Signaling Technology	Cat #:73015
HK1	Cell Signaling Technology	Cat #:2024
ALODA	Novus Biologicals	Cat #: NBP1-87488
GAPDH	Cell Signaling Technology	Cat #:5174
ENO1	Invitrogen	Cat #: PA5-21387
LDHA	Cell Signaling Technology	Cat #:3582
ACO2	Novus Biologicals	Cat #: NBP1-90264
SDHA	Cell Signaling Technology	Cat #:11998
FH	Invitrogen	Cat #: PA5-22091
MDH2	Novus Biologicals	Cat #: NBP1-32259
Chemicals
Temozolomide	Millipore Sigma	Cat #: T2577-25MG
Clarity Western ECL	Bio-Rad	Cat #: 1705061
Halt Protease and Phosphatase Inhibitor Cocktail (100X)	Thermo Scientific	Cat #: 78440
Trypan Blue	Millipore Sigma	Cat #: 93595
Harris Hematoxylin Solution	Millipore Sigma	Cat #: HHS16
Streptavidin HRP	Thermo Scientific	Cat #:21124
DAB EASY tablets	Thermo Scientific	Cat #: 328005000
Permount	Fisher Chemical	Cat #: SP15-100
U-13C6-Glucose	Cambridge Isotope Laboratories Inc.	CLM-1396
2-NBDG	Invitrogen	Cat #: N13195
Commercial Kits
Dead Cell Removal Kit	Miltenyi Biotec	Cat #: 130-090-101
MycoAlert® Mycoplasma Detection Kit	Lonza	Cat #: LT07-318
ATP assay	Cayman Chemicals	Cat #: 700410
Lactate Assay	Sigma-Aldrich	Cat #: MAK064-1KT
Micro BCA Assay Kit	ThermoFisher	Cat #: 23235
Experimental models: Cell lines
BT594	Provided by Dr. Sheila Singh	N/A
BT428	Provided by Dr. Sheila Singh	N/A
BT698	Provided by Dr. Sheila Singh	N/A
BT602	Provided by Dr. Sheila Singh	N/A
BT954	Provided by Dr. Sheila Singh	N/A
MBT06	Provided by Dr. Sheila Singh	N/A
MBT22	Provided by Dr. Sheila Singh	N/A
BT935	Provided by Dr. Sheila Singh	N/A
GBM8	Provided by Dr. Hiroaki Wakimoto	N/A
GBM4	Provided by Dr. Hiroaki Wakimoto	N/A
Experimental models: Organisms/strains
NOD.Cg-Prkdcscid Il2rgtm1Wjl/SzJ	Cancer Modeling and Imaging Core (CMIC) CancerCare Manitoba	N/A
Software and Algorithms
GraphPad Prism	GraphPad	https://www.graphpad.com/
ImageJ	NIH	https://imagej.nih.gov/
ImageJ Fiji	NIH	https://imagej.net/software/fiji/
BioRender	BioRender	https://biorender.com/
MetaboAnalyst 5.0	Xia Lab	https://www.metaboanalyst.ca/
Other
DMEM/F-12	Gibco	Cat #: 11320082
N2 Supplement-A	STEMCELL Technologies	Cat #: 07152
SM1 supplement	STEMCELL Technologies	Cat #: 05711
Human Recombinant EGF	STEMCELL Technologies	Cat #: 78006
Human Recombinant bFGF	STEMCELL Technologies	Cat #: 78003
Heparin Solution	STEMCELL Technologies	Cat #: 07980
Antibiotic Antimycotic	Gibco	Cat #: 15240096
NeuroCult NS-A Proliferation Medium	STEMCELL Technologies	Cat #: 05751
Liberase	Roche	Cat #: 5401020001
Ammonium Chloride Solution	STEMCELL Technologies	Cat #: 07850
2x Laemmli Sample Buffer	Bio-Rad	Cat #: 1610737
BLUeye Prestained Protein Ladder	FroggaBio	Cat #: PM007-0500
Nunclon Sphera Ultra-low Attachment plates	Thermo Scientific	Cat #’s: 174944; 174932; 174930; 174931; 174925; 174927
LS MACS Column	Miltenyi Biotec	Cat #: 130-042-401
